# Supplementary material for: Efficacy and Safety of Lidocam Topical Gel (4% Lidocaine—0.3% Meloxicam) for Pain and Inflammation Management during Castration and Tail Docking in Piglets
Source: Animals (Basel). 2024 Mar 17;14(6):930. doi: 10.3390/ani14060930 (PMC10967310; doi:10.3390/ani14060930)
Supplement: Supplementary file 1 [file animals-14-00930-s001.zip]

Archive with 2 entries (2 files):
- Supplementary File S1 Calculation of Withdrawal time.xls
- Supplementary File S2 Pathology Reports.zip
