# Supplementary material for: Efficacy and Safety of Lidocam Topical Gel (4% Lidocaine—0.3% Meloxicam) for Pain and Inflammation Management during Castration and Tail Docking in Piglets
Source: Animals (Basel). 2024 Mar 17;14(6):930. doi: 10.3390/ani14060930 (PMC10967310; doi:10.3390/ani14060930)
Supplement: Supplementary file 1 [file animals-14-00930-s001.zip › Supplementary File S1 Calculation of Withdrawal time.xls]

## Sheet: cover
			Workbook for the calculation of statistical tolerance limits for residue data Test Version August 2003

## Sheet: rawm
Raw Data (marker residue)
1) Source of the data
Source:
		Silliker Labs COA Reports
2) Analytical information
				Muscle	Liver	Kidney	Fat
		LOQ		0.5	0.5	0.5	0.5
		Recovery [%]		100	100	100	100
3) Concentration of the marker residue in the four standard edible tissues
		Muscle
time		Concentration of marker residue
		animal 1	animal 2	animal 3	animal 4	animal 5	animal 6	animal 7	animal 8	animal 9	animal 10	animal 11	animal 12
time 1:	2	27.5	87.3	17.9	24.6
time 2:	4	8.9	4.2	5.1	5.2
time 3:	7	9.1	0.5	2.5	1.7
time 4:	10	1.2	1.6	1.3	2.8
time 5:	14	<LOQ	1.1	0.8	<LOQ
time 6:	21	<LOQ	<LOQ	<LOQ	<LOQ
time 7:
time 8:
time 9:
time 10:
		Liver
time		Concentration of marker residue
		animal 1	animal 2	animal 3	animal 4	animal 5	animal 6	animal 7	animal 8	animal 9	animal 10	animal 11	animal 12
time 1:	2	32.1	34.5	23.2	22
time 2:	4	6.2	4.9	4.7	5.5
time 3:	7	0.8	0.8	3.3	0.5
time 4:	10	<LOQ	1.7	<LOQ	0.7
time 5:	14	<LOQ	<LOQ	<LOQ	<LOQ
time 6:	21	<LOQ	<LOQ	<LOQ	<LOQ
time 7:
time 8:
time 9:
time 10:
		Kidney
time		Concentration of marker residue
		animal 1	animal 2	animal 3	animal 4	animal 5	animal 6	animal 7	animal 8	animal 9	animal 10	animal 11	animal 12
time 1:	2	98.1	87.3	34.8	55
time 2:	4	9.1	8.3	8.5	10.6
time 3:	7	8.9	1.6	6.8	1.4
time 4:	10	<LOQ	1.9	<LOQ	1.7
time 5:	14	<LOQ	<LOQ	<LOQ	<LOQ
time 6:	21	<LOQ	<LOQ	<LOQ	<LOQ
time 7:
time 8:
time 9:
time 10:
		Fat
time		Concentration of marker residue
		animal 1	animal 2	animal 3	animal 4	animal 5	animal 6	animal 7	animal 8	animal 9	animal 10	animal 11	animal 12
time 1:	2	2160	1900	1020	580
time 2:	4	450	646	359	59.1
time 3:	7	71.5	71.6	97.3	320
time 4:	10	20.2	41.1	231	71.1
time 5:	14	21.5	18.8	44.2	21.3
time 6:	21	4.1	6.6	<LOQ	1.4
time 7:	28	<LOQ	<LOQ	<LOQ	<LOQ
time 8:
time 9:
time 10:

## Sheet: corrm
Corrected Data
	Muscle
time	Concentration of marker residue
	animal 1	animal 2	animal 3	animal 4	animal 5	animal 6	animal 7	animal 8	animal 9	animal 10	animal 11	animal 12
2	27.5	87.3	17.9	24.6
4	8.9	4.2	5.1	5.2
7	9.1	0.5	2.5	1.7
10	1.2	1.6	1.3	2.8
14	0.25	1.1	0.8	0.25
21	0.25	0.25	0.25	0.25
	Liver
time	Concentration of marker residue
	animal 1	animal 2	animal 3	animal 4	animal 5	animal 6	animal 7	animal 8	animal 9	animal 10	animal 11	animal 12
2	32.1	34.5	23.2	22
4	6.2	4.9	4.7	5.5
7	0.8	0.8	3.3	0.5
10	0.25	1.7	0.25	0.7
14	0.25	0.25	0.25	0.25
21	0.25	0.25	0.25	0.25
	Kidney
time	Concentration of marker residue
	animal 1	animal 2	animal 3	animal 4	animal 5	animal 6	animal 7	animal 8	animal 9	animal 10	animal 11	animal 12
2	98.1	87.3	34.8	55
4	9.1	8.3	8.5	10.6
7	8.9	1.6	6.8	1.4
10	0.25	1.9	0.25	1.7
14	0.25	0.25	0.25	0.25
21	0.25	0.25	0.25	0.25
	Fat
time	Concentration of marker residue
	animal 1	animal 2	animal 3	animal 4	animal 5	animal 6	animal 7	animal 8	animal 9	animal 10	animal 11	animal 12
2	2160	1900	1020	580
4	450	646	359	59.1
7	71.5	71.6	97.3	320
10	20.2	41.1	231	71.1
14	21.5	18.8	44.2	21.3
21	4.1	6.6	0.25	1.4
28	0.25	0.25	0.25	0.25

## Sheet: Bartlett
Bartletts test for homogeneity of variance of normally distributed data
find an explanation of Bartletts test under:
7.4.2. Assuming the observations are normal, do the processes have the same variance?
find critical values of the chi square distribution under:
1.3.6.7.4. Critical Values of the Chi-Square Distribution
Summary of the results of Bartletts test
Term	Muscle	Liver	Kidney	Fat
n	24	24	24	28
k	6	6	6	7
ν	18	18	18	21
c	1.12963	1.12963	1.12963	1.12698
s2	0.086662	0.0499769	0.0772068	0.143576
	#NUM!	#NUM!	#NUM!	#NUM!
Formulas used
Calculations
group	time
Muscle
1	2	0.0903351	-1.04414	3	0.333333	0.271005	-3.13243
2	4	0.0195915	-1.70793	3	0.333333	0.0587746	-5.12379
3	7	0.269379	-0.569637	3	0.333333	0.808136	-1.70891
4	10	0.027538	-1.56007	3	0.333333	0.0826141	-4.6802
5	14	0.113129	-0.946428	3	0.333333	0.339386	-2.83928
6	21	0	#NUM!	3	0.333333	0	#NUM!
7
8
9
10
Liver
1	2	0.00968326	-2.01398	3	0.333333	0.0290498	-6.04193
2	4	0.00292716	-2.53355	3	0.333333	0.00878147	-7.60066
3	7	0.12604	-0.899493	3	0.333333	0.378119	-2.69848
4	10	0.161212	-0.792604	3	0.333333	0.483635	-2.37781
5	14	0	#NUM!	3	0.333333	0	#NUM!
6	21	0	#NUM!	3	0.333333	0	#NUM!
7
8
9
10
Kidney
1	2	0.0423021	-1.37364	3	0.333333	0.126906	-4.12091
2	4	0.00228759	-2.64062	3	0.333333	0.00686278	-7.92186
3	7	0.173639	-0.760352	3	0.333333	0.520918	-2.28106
4	10	0.245012	-0.610813	3	0.333333	0.735035	-1.83244
5	14	0	#NUM!	3	0.333333	0	#NUM!
6	21	0	#NUM!	3	0.333333	0	#NUM!
7
8
9
10
Fat
1	2	0.0695005	-1.15801	3	0.333333	0.208502	-3.47404
2	4	0.214109	-0.669365	3	0.333333	0.642327	-2.0081
3	7	0.0957817	-1.01872	3	0.333333	0.287345	-3.05615
4	10	0.199538	-0.699974	3	0.333333	0.598614	-2.09992
5	14	0.0285554	-1.54431	3	0.333333	0.0856663	-4.63293
6	21	0.39755	-0.400609	3	0.333333	1.19265	-1.20183
7	28	0	#NUM!	3	0.333333	0	#NUM!
8
9
10

## Sheet: Cochran
Cochrans test for homogeneity of variances
1) Results
Term	Muscle	Liver	Kidney	Fat
Ĝmax	0.518064	0.53762	0.528908	0.395558
k	5	5	5	6
	3	3	3	3
2) Formula used
3) Calculations
i	time
1	2	0.0903351	3	0.00968326	3	0.0423021	3	0.0695005	3
2	4	0.0195915	3	0.00292716	3	0.00228759	3	0.214109	3
3	7	0.269379	3	0.12604	3	0.173639	3	0.0957817	3
4	10	0.027538	3	0.161212	3	0.245012	3	0.199538	3
5	14	0.113129	3	0	3	0	3	0.0285554	3
6	21	0	3	0	3	0	3	0.39755	3
								0	3
4) Limits of significance for Cochrans test (α = 0.05)
k	ν
	1	2	3	4	5	6	7	8	9	10
2	0.9985	0.975	0.9392	0.9057	0.8772	0.8534	0.8332	0.8159	0.801	0.788
3	0.9669	0.8709	0.7977	0.7457	0.7071	0.6771	0.653	0.6333	0.6167	0.6025
4	0.9065	0.7679	0.6841	0.6287	0.5895	0.5598	0.5365	0.5175	0.5017	0.4884
5	0.8412	0.6838	0.5981	0.5441	0.5065	0.4783	0.4564	0.4387	0.4241	0.4118
6	0.7808	0.6161	0.5321	0.4803	0.4447	0.4184	0.398	0.3817	0.3682	0.3568
7	0.7271	0.5612	0.48	0.4307	0.3974	0.3726	0.3535	0.3384	0.3259	0.3154
8	0.6798	0.5157	0.4377	0.391	0.3595	0.3362	0.3185	0.3043	0.2926	0.2829
9	0.6385	0.4775	0.4027	0.3584	0.3286	0.3067	0.2901	0.2768	0.2659	0.2568
10	0.602	0.445	0.3733	0.3311	0.3029	0.2823	0.2666	0.2541	0.2439	0.2353

## Sheet: var
Analysis of Variance
find upper critical values of the F-distribution under:						1.3.6.7.3. Upper Critical Values of the F Distribution
1)	Results
1a)	Results-Muscle
Source of variation				Formula		SSq	Df	MSq		VR
total				[a]		12.982	23	0.564436
about regression				[b]		2.9816	22	0.135527
due to regression				[c]		10.0004	1	10.0004
within arrays residual				[d]		1.55992	18	0.086662
due to deviation of array means from regression				[e]		1.42169	4	0.355422		4.10125
1b)	Results-Liver
Source of variation				Formula		SSq	Df	MSq		VR
total				[a]		14.1757	23	0.616336
about regression				[b]		4.25394	22	0.193361
due to regression				[c]		9.92179	1	9.92179
within arrays residual				[d]		0.899585	18	0.0499769
due to deviation of array means from regression				[e]		3.35435	4	0.838588
1c)	Results-Kidney
Source of variation				Formula		SSq	Df	MSq		VR
total				[a]		19.7821	23	0.860091
about regression				[b]		4.94188	22	0.224631
due to regression				[c]		14.8402	1	14.8402
within arrays residual				[d]		1.38972	18	0.0772068
due to deviation of array means from regression				[e]		3.55216	4	0.888039		11.5021
1d)	Results-Fat
Source of variation				Formula		SSq	Df	MSq		VR
total				[a]		42.3575	27	1.5688
about regression				[b]		3.50013	26	0.13462
due to regression				[c]		38.8573	1	38.8573
within arrays residual				[d]		3.0151	21	0.143576
due to deviation of array means from regression				[e]		0.485024	5	0.0970047		0.675632
2) Formulas used
	[a]		[b]		[c]		[d]		[e]
3)	Calculations
3a)	Calculations_Muscle
	1	2	3	4	5	6	7	8	9	10	11	12
1	1.43933	1.94101	1.25285	1.39094									0.311803	1.50603
2	0.94939	0.623249	0.70757	0.716003										0.749053
3	0.959041	-0.30103	0.39794	0.230449										0.3216
4	0.0791812	0.20412	0.113943	0.447158										0.211101
5	-0.60206	0.0413927	-0.09691	-0.60206										-0.314909
6	-0.60206	-0.60206	-0.60206	-0.60206										-0.60206
7
8
9
10
	1	2	3	4	5	6	7	8	9	10	11	12
1	1.27132	2.65433	0.885575	1.16453
2	0.406517	0.0969988	0.156632	0.163378
3	0.418917	0.375564	0.00741957	0.0066185
4	0.0541129	0.0115956	0.0391485	0.018321
5	0.835146	0.0731218	0.167046	0.835146
6	0.835146	0.835146	0.835146	0.835146
7
8
9
10
	1	2	3	4	5	6	7	8	9	10	11	12
1	0.125026	0.731489	0.0279257	0.0931422
2	0.00429606	0.0679105	0.0310731	0.0281711
3	0.142916	0.777976	0.0335108	0.122886
4	0.03959	0.00548096	0.026965	0.0285625
5	0.226975	0.0279004	0.000825487	0.226975
6	0.0530023	0.0530023	0.0530023	0.0530023
7
8
9
10
	1	2	3	4	5	6	7	8	9	10	11	12
1	0.598983	0.598983	0.598983	0.598983
2	0.327233	0.327233	0.327233	0.327233
3	0.0724668	0.0724668	0.0724668	0.0724668
4	0.00113229	0.00113229	0.00113229	0.00113229
5	0.191358	0.191358	0.191358	0.191358
6	1.30893	1.30893	1.30893	1.30893
7
8
9
10
	1	2	3	4	5	6	7	8	9	10	11	12
1	0.00444903	0.189208	0.0641005	0.0132477
2	0.0401348	0.0158266	0.00172084	0.00109229
3	0.406331	0.387668	0.00582778	0.00830853
4	0.0174027	4.87298e-05	0.00943954	0.0557231
5	0.0824555	0.126951	0.0475237	0.0824555
6	0	0	0	0
7
8
9
10
	1	2	3	4	5	6	7	8	9	10	11	12
1	0.176644	0.176644	0.176644	0.176644
2	0.018169	0.018169	0.018169	0.018169
3	0.0672881	0.0672881	0.0672881	0.0672881
4	0.00449608	0.00449608	0.00449608	0.00449608
5	0.0358224	0.0358224	0.0358224	0.0358224
6	0.0530023	0.0530023	0.0530023	0.0530023
7
8
9
10
3b)	Calculations_Liver
	1	2	3	4	5	6	7	8	9	10	11	12
1	1.50651	1.53782	1.36549	1.34242									0.113579	1.43806
2	0.792392	0.690196	0.672098	0.740363										0.723762
3	-0.09691	-0.09691	0.518514	-0.30103										0.00591598
4	-0.60206	0.230449	-0.60206	-0.154902										-0.282143
5	-0.60206	-0.60206	-0.60206	-0.60206										-0.60206
6	-0.60206	-0.60206	-0.60206	-0.60206										-0.60206
7
8
9
10
	1	2	3	4	5	6	7	8	9	10	11	12
1	1.94024	2.02846	1.56728	1.51006
2	0.460787	0.332487	0.311943	0.392858
3	0.0443056	0.0443056	0.163972	0.171901
4	0.512139	0.0136586	0.512139	0.072082
5	0.512139	0.512139	0.512139	0.512139
6	0.512139	0.512139	0.512139	0.512139
7
8
9
10
	1	2	3	4	5	6	7	8	9	10	11	12
1	0.386927	0.426864	0.231378	0.20972
2	0.0118861	4.66175e-05	0.000127025	0.00324835
3	0.229082	0.229082	0.0187139	0.466141
4	0.46529	0.0226163	0.46529	0.055208
5	0.0783538	0.0783538	0.0783538	0.0783538
6	0.179725	0.179725	0.179725	0.179725
7
8
9
10
	1	2	3	4	5	6	7	8	9	10	11	12
1	0.594274	0.594274	0.594274	0.594274
2	0.32466	0.32466	0.32466	0.32466
3	0.071897	0.071897	0.071897	0.071897
4	0.00112339	0.00112339	0.00112339	0.00112339
5	0.189853	0.189853	0.189853	0.189853
6	1.29864	1.29864	1.29864	1.29864
7
8
9
10
	1	2	3	4	5	6	7	8	9	10	11	12
1	0.0046849	0.00995214	0.00526651	0.00914625
2	0.00471002	0.00112668	0.00266919	0.00027558
3	0.0105732	0.0105732	0.262757	0.0942158
4	0.102347	0.262751	0.102347	0.0161903
5	0	0	0	0
6	0	0	0	0
7
8
9
10
	1	2	3	4	5	6	7	8	9	10	11	12
1	0.30646	0.30646	0.30646	0.30646
2	0.00163165	0.00163165	0.00163165	0.00163165
3	0.141225	0.141225	0.141225	0.141225
4	0.131193	0.131193	0.131193	0.131193
5	0.0783538	0.0783538	0.0783538	0.0783538
6	0.179725	0.179725	0.179725	0.179725
7
8
9
10
3c)	Calculations_Kidney
	1	2	3	4	5	6	7	8	9	10	11	12
1	1.99167	1.94101	1.54158	1.74036									0.319509	1.80366
2	0.959041	0.919078	0.929419	1.02531										0.958211
3	0.94939	0.20412	0.832509	0.146128										0.533037
4	-0.60206	0.278754	-0.60206	0.230449										-0.173729
5	-0.60206	-0.60206	-0.60206	-0.60206										-0.60206
6	-0.60206	-0.60206	-0.60206	-0.60206										-0.60206
7
8
9
10
	1	2	3	4	5	6	7	8	9	10	11	12
1	2.79612	2.62928	1.49346	2.01882
2	0.409002	0.359483	0.37199	0.498149
3	0.39675	0.0133147	0.263169	0.030061
4	0.84929	0.00166101	0.84929	0.00793172
5	0.84929	0.84929	0.84929	0.84929
6	0.84929	0.84929	0.84929	0.84929
7
8
9
10
	1	2	3	4	5	6	7	8	9	10	11	12
1	0.53197	0.460645	0.0779934	0.228538
2	0.00328533	0.00946361	0.00755861	8.0043e-05
3	0.0911747	0.196531	0.034251	0.251312
4	0.775418	5.55337e-08	0.775418	0.00231063
5	0.151075	0.151075	0.151075	0.151075
6	0.222908	0.222908	0.222908	0.222908
7
8
9
10
	1	2	3	4	5	6	7	8	9	10	11	12
1	0.888866	0.888866	0.888866	0.888866
2	0.4856	0.4856	0.4856	0.4856
3	0.107538	0.107538	0.107538	0.107538
4	0.00168028	0.00168028	0.00168028	0.00168028
5	0.283967	0.283967	0.283967	0.283967
6	1.9424	1.9424	1.9424	1.9424
7
8
9
10
	1	2	3	4	5	6	7	8	9	10	11	12
1	0.0353488	0.0188672	0.0686844	0.00400608
2	6.89437e-07	0.00153139	0.000828988	0.00450171
3	0.17335	0.108186	0.0896836	0.149698
4	0.183467	0.204741	0.183467	0.16336
5	0	0	0	0
6	0	0	0	0
7
8
9
10
	1	2	3	4	5	6	7	8	9	10	11	12
1	0.29306	0.29306	0.29306	0.29306
2	0.0033812	0.0033812	0.0033812	0.0033812
3	0.0130878	0.0130878	0.0130878	0.0130878
4	0.204528	0.204528	0.204528	0.204528
5	0.151075	0.151075	0.151075	0.151075
6	0.222908	0.222908	0.222908	0.222908
7
8
9
10
3d)	Calculations_Fat
	1	2	3	4	5	6	7	8	9	10	11	12
1	3.33445	3.27875	3.0086	2.76343									1.4879	3.09631
2	2.65321	2.81023	2.55509	1.77159										2.44753
3	1.85431	1.85491	1.98811	2.50515										2.05062
4	1.30535	1.61384	2.36361	1.85187										1.78367
5	1.33244	1.27416	1.64542	1.32838										1.3951
6	0.612784	0.819544	-0.60206	0.146128										0.244099
7	-0.60206	-0.60206	-0.60206	-0.60206										-0.60206
8
9
10
	1	2	3	4	5	6	7	8	9	10	11	12
1	3.40978	3.20717	2.31254	1.62698
2	1.35796	1.74858	1.13891	0.0804812
3	0.134257	0.134702	0.250217	1.03481
4	0.0333223	0.0158625	0.766879	0.132477
5	0.0241669	0.0456838	0.0248147	0.0254453
6	0.76582	0.446694	4.36791	1.80034
7	4.36791	4.36791	4.36791	4.36791
8
9
10
	1	2	3	4	5	6	7	8	9	10	11	12
1	0.210236	0.16226	0.0175992	0.0126586
2	0.00222514	0.0416941	0.00259556	0.696313
3	0.120332	0.119911	0.0454041	0.0923885
4	0.241079	0.033309	0.321787	0.00308249
5	0.0057583	0.00030986	0.151218	0.00515877
6	0.0905222	0.257687	0.83535	0.0274852
7	0.000940375	0.000940375	0.000940375	0.000940375
8
9
10
	1	2	3	4	5	6	7	8	9	10	11	12
1	1.92666	1.92666	1.92666	1.92666
2	1.25025	1.25025	1.25025	1.25025
3	0.508797	0.508797	0.508797	0.508797
4	0.0951438	0.0951438	0.0951438	0.0951438
5	0.0535184	0.0535184	0.0535184	0.0535184
6	1.38293	1.38293	1.38293	1.38293
7	4.49703	4.49703	4.49703	4.49703
8
9
10
	1	2	3	4	5	6	7	8	9	10	11	12
1	0.056713	0.0332861	0.00769282	0.11081
2	0.0423046	0.131552	0.0115697	0.456901
3	0.0385394	0.0383014	0.0039072	0.206597
4	0.228787	0.0288412	0.336334	0.00465136
5	0.00392641	0.0146269	0.0626615	0.00445155
6	0.135929	0.331137	0.715985	0.0095983
7	0	0	0	0
8
9
10
	1	2	3	4	5	6	7	8	9	10	11	12
1	0.0485632	0.0485632	0.0485632	0.0485632
2	0.0251252	0.0251252	0.0251252	0.0251252
3	0.0226728	0.0226728	0.0226728	0.0226728
4	0.000160801	0.000160801	0.000160801	0.000160801
5	0.0191946	0.0191946	0.0191946	0.0191946
6	0.00459898	0.00459898	0.00459898	0.00459898
7	0.000940375	0.000940375	0.000940375	0.000940375
8
9
10

## Sheet: dev
Plot of deviates from normal probability
1) Plots
Data for the plot of the straight line
-2.8	-2.8
2.8	2.8
2) Formulas used
for the calculation of x(P)				for the calculation of P(x)
				c1	2.51552
				c2	0.802853
				c3	0.010328
				d1	1.43279
				d2	0.189269
				d3	0.001308
				e1	0.0498673
				e2	0.021141
				e3	0.00327763
				e4	3.80036e-05
				e5	4.88906e-05
				e6	5.383e-06
3) Calculations
	Muscle
time	data	log data	normalised residuals		absolute cumulative frequency	relative cumulative frequency	t	expected normal deviate	control of calculations
2	27.5	1.43933	0.960475
2	87.3	1.94101	2.32322
2	17.9	1.25285	0.45393
2	24.6	1.39094	0.82901
4	8.9	0.94939	0.178042
4	4.2	0.623249	-0.707872
4	5.1	0.70757	-0.478827
4	5.2	0.716003	-0.455919
7	9.1	0.959041	1.0269
7	0.5	-0.30103	-2.3959
7	2.5	0.39794	-0.497255
7	1.7	0.230449	-0.95222
10	1.2	0.0791812	-0.540479
10	1.6	0.20412	-0.201101
10	1.3	0.113943	-0.446053
10	2.8	0.447158	0.459076
14	0.25	-0.60206	-1.29412
14	1.1	0.0413927	0.453723
14	0.8	-0.09691	0.0780443
14	0.25	-0.60206	-1.29412
21	0.25	-0.60206	0.625365
21	0.25	-0.60206	0.625365
21	0.25	-0.60206	0.625365
21	0.25	-0.60206	0.625365
	Liver
time	data	log data	normalised residuals		absolute cumulative frequency	relative cumulative frequency	t	expected normal deviate	control of calculations
2	32.1	1.50651	1.41459
2	34.5	1.53782	1.4858
2	23.2	1.36549	1.0939
2	22	1.34242	1.04144
4	6.2	0.792392	0.247933
4	4.9	0.690196	0.0155271
4	4.7	0.672098	-0.0256307
4	5.5	0.740363	0.129613
7	0.8	-0.09691	-1.08846
7	0.8	-0.09691	-1.08846
7	3.3	0.518514	0.311099
7	0.5	-0.30103	-1.55265
10	0.25	-0.60206	-1.55124
10	1.7	0.230449	0.342
10	0.25	-0.60206	-1.55124
10	0.7	-0.154902	-0.534339
14	0.25	-0.60206	-0.63657
14	0.25	-0.60206	-0.63657
14	0.25	-0.60206	-0.63657
14	0.25	-0.60206	-0.63657
21	0.25	-0.60206	0.964096
21	0.25	-0.60206	0.964096
21	0.25	-0.60206	0.964096
21	0.25	-0.60206	0.964096
	Kidney
time	data	log data	normalised residuals		absolute cumulative frequency	relative cumulative frequency	t	expected normal deviate	control of calculations
2	98.1	1.99167	1.53889
2	87.3	1.94101	1.43202
2	34.8	1.54158	0.589243
2	55	1.74036	1.00866
4	9.1	0.959041	-0.120936
4	8.3	0.919078	-0.205255
4	8.5	0.929419	-0.183437
4	10.6	1.02531	0.0188767
7	8.9	0.94939	0.637092
7	1.6	0.20412	-0.935365
7	6.8	0.832509	0.390483
7	1.4	0.146128	-1.05772
10	0.25	-0.60206	-1.85795
10	1.9	0.278754	0.000497214
10	0.25	-0.60206	-1.85795
10	1.7	0.230449	-0.101422
14	0.25	-0.60206	-0.82009
14	0.25	-0.60206	-0.82009
14	0.25	-0.60206	-0.82009
14	0.25	-0.60206	-0.82009
21	0.25	-0.60206	0.996157
21	0.25	-0.60206	0.996157
21	0.25	-0.60206	0.996157
21	0.25	-0.60206	0.996157
	Fat
time	data	log data	normalised residuals		absolute cumulative frequency	relative cumulative frequency	t	expected normal deviate	control of calculations
2	2160	3.33445	1.24968
2	1900	3.27875	1.09787
2	1020	3.0086	0.361569
2	580	2.76343	-0.306646
4	450	2.65321	0.128565
4	646	2.81023	0.556522
4	359	2.55509	-0.138855
4	59.1	1.77159	-2.2743
7	71.5	1.85431	-0.945444
7	71.6	1.85491	-0.943789
7	97.3	1.98811	-0.580754
7	320	2.50515	0.828426
10	20.2	1.30535	-1.33821
10	41.1	1.61384	-0.497423
10	231	2.36361	1.54607
10	71.1	1.85187	0.15132
14	21.5	1.33244	0.20682
14	18.8	1.27416	0.0479764
14	44.2	1.64542	1.05985
14	21.3	1.32838	0.195757
21	4.1	0.612784	0.820016
21	6.6	0.819544	1.38354
21	0.25	-0.60206	-2.49103
21	1.4	0.146128	-0.45185
28	0.25	-0.60206	0.0835786
28	0.25	-0.60206	0.0835786
28	0.25	-0.60206	0.0835786
28	0.25	-0.60206	0.0835786

## Sheet: regm
Linear regression (marker residue)
Summary of the results of regression analysis
tissue	a	b	r	sy.x
Muscle	1.28764	-0.100949	-0.877683	0.368141
Liver	1.08557	-0.100551	-0.836609	0.439728
Kidney	1.50825	-0.122974	-0.866132	0.473952
Fat	3.14584	-0.134949	-0.957793	0.366906
Other results
1) Results of the calculation of averages and standard deviations
	Muscle					Liver					Kidney					Fat
x	logarithms			antilogs		logarithms			antilogs		logarithms			antilogs		logarithms			antilogs
2	1.50603	0.300558	2.40771	32.0652	255.686	1.43806	0.0984036	1.73327	27.4194	54.109	1.80366	0.205675	2.42068	63.6292	263.439	3.09631	0.26363	3.8872	1248.27	7712.54
4	0.749053	0.13997	1.16896	5.61117	14.7558	0.723762	0.0541032	0.886072	5.29373	7.69257	0.958211	0.0478288	1.1017	9.08262	12.6386	2.44753	0.462719	3.83569	280.241	6849.97
7	0.3216	0.519017	1.87865	2.09701	75.6225	0.00591598	0.355021	1.07098	1.01372	11.7755	0.533037	0.416701	1.78314	3.41222	60.693	2.05062	0.309486	2.97908	112.362	952.969
10	0.211101	0.165946	0.708938	1.62593	5.11609	-0.282143	0.401512	0.922391	0.522224	8.36356	-0.173729	0.494987	1.31123	0.670302	20.4753	1.78367	0.446697	3.12376	60.7671	1329.72
14	-0.314909	0.336346	0.694129	0.484273	4.94457	-0.60206	0	-0.60206	0.25	0.25	-0.60206	0	-0.60206	0.25	0.25	1.3951	0.168984	1.90205	24.837	79.8087
21	-0.60206	0	-0.60206	0.25	0.25	-0.60206	0	-0.60206	0.25	0.25	-0.60206	0	-0.60206	0.25	0.25	0.244099	0.630515	2.13564	1.75428	136.661
																-0.60206	0	-0.60206	0.25	0.25
2) Details of the results of linear regression
Statistical term			Detailed Result
Sx			232		232		232		344
Sx/n			9.66667		9.66667		9.66667		12.2857
Sy			7.48327		2.72589		7.66822		41.6611
Sy/n			0.311803		0.113579		0.319509		1.4879
(Sx)2			53824		53824		53824		118336
(Sy)2			55.9994		7.4305		58.8016		1735.65
Sx2			3224		3224		3224		6360
Sy2			15.3153		14.4853		22.2322		104.345
Sxy			-26.726		-72.3238		-46.5519		223.894
Sx=Sx2-(Sx)2/n			981.333		981.333		981.333		2133.71
Sy=Sy2-(Sy)2/n			12.982		14.1757		19.7821		42.3575
Sxy=Sxy-SxSy/n			-99.0643		-98.6741		-120.678		-287.942
a			1.28764		1.08557		1.50825		3.14584
b			-0.100949		-0.100551		-0.122974		-0.134949
r			-0.877683		-0.836609		-0.866132		-0.957793
Sy.x			2.9816		4.25394		4.94188		3.50013
sy.x			0.368141		0.439728		0.473952		0.366906
n			24		24		24		28
2n-4			44		44		44		52
3) Side calculations for linear regression
	Muscle												Muscle
x	y												xy
2	1.43933	1.94101	1.25285	1.39094									2.87867	3.88203	2.50571	2.78187									8	16
4	0.94939	0.623249	0.70757	0.716003									3.79756	2.493	2.83028	2.86401									16	64
7	0.959041	-0.30103	0.39794	0.230449									6.71329	-2.10721	2.78558	1.61314									28	196
10	0.0791812	0.20412	0.113943	0.447158									0.791812	2.0412	1.13943	4.47158									40	400
14	-0.60206	0.0413927	-0.09691	-0.60206									-8.42884	0.579498	-1.35674	-8.42884									56	784
21	-0.60206	-0.60206	-0.60206	-0.60206									-12.6433	-12.6433	-12.6433	-12.6433									84	1764
	Liver												Liver
x	y												xy
2	1.50651	1.53782	1.36549	1.34242									3.01301	3.07564	2.73098	2.68485									8	16
4	0.792392	0.690196	0.672098	0.740363									3.16957	2.76078	2.68839	2.96145									16	64
7	-0.09691	-0.09691	0.518514	-0.30103									-0.67837	-0.67837	3.6296	-2.10721									28	196
10	-0.60206	0.230449	-0.60206	-0.154902									-6.0206	2.30449	-6.0206	-1.54902									40	400
14	-0.60206	-0.60206	-0.60206	-0.60206									-8.42884	-8.42884	-8.42884	-8.42884									56	784
21	-0.60206	-0.60206	-0.60206	-0.60206									-12.6433	-12.6433	-12.6433	-12.6433									84	1764
	Kidney												Kidney
x	y												xy
2	1.99167	1.94101	1.54158	1.74036									3.98334	3.88203	3.08316	3.48073									8	16
4	0.959041	0.919078	0.929419	1.02531									3.83617	3.67631	3.71768	4.10122									16	64
7	0.94939	0.20412	0.832509	0.146128									6.64573	1.42884	5.82756	1.0229									28	196
10	-0.60206	0.278754	-0.60206	0.230449									-6.0206	2.78754	-6.0206	2.30449									40	400
14	-0.60206	-0.60206	-0.60206	-0.60206									-8.42884	-8.42884	-8.42884	-8.42884									56	784
21	-0.60206	-0.60206	-0.60206	-0.60206									-12.6433	-12.6433	-12.6433	-12.6433									84	1764
	Fat												Fat
time	y												xy
2	3.33445	3.27875	3.0086	2.76343									6.66891	6.55751	6.0172	5.52686									8	16
4	2.65321	2.81023	2.55509	1.77159									10.6129	11.2409	10.2204	7.08635									16	64
7	1.85431	1.85491	1.98811	2.50515									12.9801	12.9844	13.9168	17.536									28	196
10	1.30535	1.61384	2.36361	1.85187									13.0535	16.1384	23.6361	18.5187									40	400
14	1.33244	1.27416	1.64542	1.32838									18.6541	17.8382	23.0359	18.5973									56	784
21	0.612784	0.819544	-0.60206	0.146128									12.8685	17.2104	-12.6433	3.06869									84	1764
28	-0.60206	-0.60206	-0.60206	-0.60206									-16.8577	-16.8577	-16.8577	-16.8577									112	3136

## Sheet: tolm
Tolerance Limits
		Muscle					Liver					Kidney					Fat
delta for next time change [days]	time [days]	value of the regression line [µg/kg]	Estimate of Tolerance Limits [µg/kg]			Muscle	value of the regression line [µg/kg]	Estimate of Tolerance Limits [µg/kg]			Liver	value of the regression line [µg/kg]	Estimates of Tolerance Limits [µg/kg]			Kidney	value of the regression line [µg/kg]	Estimates of Tolerance Limits [µg/kg]			Fat
			1-γ=0.95 1-α=0.95	1-γ=0.99 1-α=0.95	1-γ=0.99 1-α=0.99			1-γ=0.95 1-α=0.95	1-γ=0.99 1-α=0.95	1-γ=0.99 1-α=0.99			1-γ=0.95 1-α=0.95	1-γ=0.99 1-α=0.95	1-γ=0.99 1-α=0.99			1-γ=0.95 1-α=0.95	1-γ=0.99 1-α=0.95	1-γ=0.99 1-α=0.99
	time	regression	0.95/0.95	0.99/0.95	0.99/0.99		regression	0.95/0.95	0.99/0.95	0.99/0.99		regression	0.95/0.95	0.99/0.95	0.99/0.99		regression	0.95/0.95	0.99/0.95	0.99/0.99
0.962963	2	12.1827	96.9501	199.352	324.83		7.66427	91.2943	215.971	386.956		18.2939	264.255	668.466	1253.31		751.516	5555.7	11219.9	17104.1
0.962963	2.96296	9.73942	75.5646	156.001	251.847		6.13259	70.8686	168.454	298.496		13.928	194.723	495.12	917.287		557.17	4048.95	8198.87	12421.1
0.962963	3.92593	7.78616	59.0401	122.359	195.914		4.90701	55.1733	131.753	231.176		10.604	143.937	367.813	674.241		413.083	2954.34	5998.02	9034.95
0.962963	4.88889	6.22463	46.2568	96.2123	152.955		3.92636	43.0959	103.357	179.814		8.07327	106.776	274.123	497.906		306.258	2158.45	4393.23	6583.25
0.962963	5.85185	4.97627	36.3536	75.8581	119.882		3.14169	33.7869	81.3434	140.515		6.14654	79.5252	205.011	369.535		227.058	1579.2	3221.9	4805.63
0.962963	6.81481	3.97827	28.6684	59.983	94.3503		2.51383	26.597	64.24	110.35		4.67963	59.4903	153.895	275.728		168.339	1157.19	2366.06	3514.8
0.962963	7.77778	3.18042	22.6919	47.5749	74.5806		2.01145	21.0302	50.9177	87.1133		3.56281	44.7159	115.978	206.892		124.806	849.358	1740.03	2575.91
0.962963	8.74074	2.54258	18.0323	37.8533	59.2206		1.60947	16.707	40.5113	69.142		2.71252	33.7819	87.7609	156.148		92.5305	624.522	1281.52	1891.81
0.962963	9.7037	2.03266	14.3883	30.2161	47.2421		1.28782	13.3377	32.3569	55.1823		2.06516	25.6563	66.6866	118.554		68.6016	460.064	945.286	1392.43
0.962963	10.6667	1.625	11.5284	24.1988	37.8625		1.03045	10.7006	25.945	44.2868		1.5723	19.5895	50.8866	90.5521		50.8609	339.577	698.366	1027.18
0.962963	11.6296	1.29911	9.2748	19.4426	30.4856		0.824519	8.62702	20.8843	35.7392		1.19706	15.0362	38.9924	69.577		37.708	251.151	516.774	759.47
0.962963	12.5926	1.03857	7.49109	15.6707	24.657		0.659742	6.98795	16.8743	28.9973		0.911376	11.5997	30.0002	53.7719		27.9565	186.132	383.02	562.831
0.962963	13.5556	0.83028	6.07279	12.669	20.0297		0.527894	5.6853	13.6838	23.6496		0.693871	8.99129	23.1721	41.7902		20.7268	138.23	284.347	418.071
0.962963	14.5185	0.663766	4.93975	10.2718	16.338		0.422396	4.64426	11.1348	19.3834		0.528275	6.99993	17.9645	32.6513		15.3667	102.865	211.435	311.257
0.962963	15.4815	0.530646	4.03046	8.35058	13.3784		0.337982	3.80778	9.08976	15.9604		0.402199	5.47117	13.9756	25.6385		11.3928	76.6991	157.468	232.258
0.962963	16.4444	0.424224	3.29756	6.80566	10.9944		0.270437	3.13217	7.44244	13.1985		0.306212	4.29137	10.9074	20.2252		8.44657	57.2983	117.458	173.692
0.962963	17.4074	0.339145	2.70445	5.55924	9.06521		0.216391	2.58388	6.1103	10.9577		0.233133	3.37647	8.53778	16.023		6.26225	42.8825	87.7449	130.173
0.962963	18.3704	0.271129	2.22271	4.55055	7.49714		0.173146	2.13696	5.02908	9.13029		0.177494	2.66386	6.70089	12.7434		4.6428	32.1483	65.6428	97.7587
0.962963	19.3333	0.216753	1.83016	3.73189	6.21735		0.138543	1.77124	4.1485	7.63261		0.135134	2.10664	5.27196	10.171		3.44214	24.1392	49.1755	73.5605
0.962963	20.2963	0.173283	1.50935	3.06571	5.16884		0.110856	1.47092	3.42903	6.39954		0.102884	1.66943	4.1568	8.1438		2.55199	18.152	36.8871	55.4556
0.962963	21.2593	0.138531	1.24651	2.52228	4.30678		0.0887015	1.22355	2.83951	5.38004		0.0783298	1.32532	3.28396	6.53946		1.89203	13.6681	27.7035	41.8806
0.962963	22.2222	0.110748	1.03069	2.07802	3.59571		0.0709748	1.01926	2.35517	4.53383		0.0596359	1.05379	2.59896	5.2648		1.40274	10.3044	20.8302	31.6812
0.962963	23.1852	0.0885373	0.853139	1.71409	3.00748		0.0567907	0.85015	1.95629	3.82897		0.0454035	0.839026	2.06008	4.24846		1.03998	7.77711	15.6791	24.003
0.962963	24.1481	0.0707809	0.70682	1.41545	2.51956		0.0454413	0.709875	1.6271	3.23997		0.0345677	0.668822	1.63523	3.43548		0.771039	5.87559	11.8135	18.212
0.962963	25.1111	0.0565857	0.586067	1.16999	2.11387		0.03636	0.593314	1.35488	2.74634		0.0263179	0.533697	1.29964	2.78329		0.571644	4.44303	8.90931	13.8368
0.962963	26.0741	0.0452373	0.486286	0.967939	1.77583		0.0290935	0.49631	1.12939	2.33156		0.020037	0.426258	1.03408	2.25871		0.423814	3.3625	6.72483	10.5259
0.962963	27.037	0.0361649	0.403743	0.801413	1.49359		0.0232793	0.415473	0.942311	1.9822		0.015255	0.34072	0.823625	1.83577		0.314214	2.54663	5.08	8.01645
0.962963	28	0.0289119	0.335394	0.664005	1.25755		0.018627	0.34803	0.786885	1.68732		0.0116143	0.272539	0.656596	1.49406		0.232956	1.93001	3.8403	6.11185

## Sheet: ratio
Relationship between Marker Residue and Total Residue of Concern
1) Required Information
	REQUIRED INFORMATION						ADI [µg/kg bw/day]
	time	Concentration of marker residue in % of total residue
		muscle	liver	kidney	fat
2) Results
	a) data is available from the above table "REQUIRED INFORMATION"					b) data is available from a complete "total residue study"
	Parameters for the calculation of concentrations of total residue from given concentrations of marker residue
	parameter	muscle	liver	kidney	fat	parameter	muscle	liver	kidney	fat
	p1	#VALUE!	#VALUE!	#VALUE!	#VALUE!	am-at	#VALUE!	#VALUE!	#VALUE!	#VALUE!
	p2	#VALUE!	#VALUE!	#VALUE!	#VALUE!	bm-bt	#VALUE!	#VALUE!	#VALUE!	#VALUE!
	Time period t1-t2 for which the parameters can be used
	time	muscle	liver	kidney	fat	time	muscle	liver	kidney	fat
	t1	#VALUE!	#VALUE!	#VALUE!	#VALUE!	t1	2	2	2	2
	t2	#VALUE!	#VALUE!	#VALUE!	#VALUE!	t2	21	21	21	21
3) Interim calculations
		2a-Interim calculations for linear regression				2b-Final calculations for linear regression
		xy				Statistical term		result of linear regression
						Sx
		muscle	liver	kidney	fat	Sx/n
						Sy
						Sy/n
						(Sx)2
						(Sy)2
						Sx2
						Sy2
						Sxy
						Sx=Sx2-(Sx)2/n
						Sy=Sy2-(Sy)2/n
						Sxy=Sxy-SxSy/n
						p1
						p2
						r
						n

[truncated: 5 more sheets: intake, graph, rawt, Sheet1, regt]
